# Supplementary material for: Early-Life Immune System Maturation in Chickens Using a Synthetic Community of Cultured Gut Bacteria
Source: mSystems. 2021 May 18;6(3):e01300-20. doi: 10.1128/mSystems.01300-20 (PMC8269260; doi:10.1128/mSystems.01300-20)
Supplement: Table S1 [file msystems.01300-20-st001.xlsx]

## Sheet: Tabelle1
	Genus	Species epithet if known	Original strain designation	DSM No.	Risk grp.	EZBioCloud best hit with 16S rRNA gene sequence identity	Phylum	Family	16S rRNA seq. (FASTA format or Nucleotide Accession No.)	bp	16S NCBI Accession No.	Prevalence (%) in the chicken gut (1,000 samples)	Prevalence (%) (>1% rel. abund.)	avg. rel. abund. (%)	max. rel. abund. (%)	Genome NCBI accession No.	Predicted antibiotic resistances	AMR (gene)	Geophraphic location of donor	age	Isolation source	DSMZ Medium No.	Additional component	Temperature	Incubation time	Atmosphere
1	Alistipes	onderdonkii	Cla-CZ-125	109051	1	Alistipes onderdonkii DSM 19147(T)100%	Bacteroidetes	Rikenellaceae	CACGGCTCAGGATGAACGCTAGCGGCAGGCCTAACACATGCAAGTCGAGGGGCATCGGGATTGAAGCTTGCTTCAATTGCCGGCGACCGGCGCACGGGTGCGTAACGCGTATGTAACCTACCTATAACAGGGGCATAACACTGAGAAATTGGTACTAATTCCCCATAATATTCGGAGAGGCATCTCTCCGGGTTGAAAACTCCGGTGGTTATAGATGGACATGCGTTGTATTAGCTAGTTGGTGAGGTAACGGCTCACCAAGGCAACGATACATAGGGGGACTGAGAGGTTAACCCCCCACACTGGTACTGAGACACGGACCAGACTCCTACGGGAGGCAGCAGTGAGGAATATTGGTCAATGGACGCAAGTCTGAACCAGCCATGCCGCGTGCAGGAA…	1467	MN055953.1	25.2168	5.53702	1.26986	19.773	JADCKD000000000	Macrolides, Lincosamide, Streptogramin, Tetracycline	erm 23s ribosomal rna methyltransferase, tetracycline-resistant ribosomal protection protein (TetO)	Munich, Bavaria, Germany	35d	chicken caecal content	1715		37°C	2-3d	anaerobe
2	Anaerotignum	lactatifermentans	Cla-CZ-174	109233	1	Anaerotignum lactatifermentans G17(T) 99.6%	Firmicutes	Lachnospiraceae	TGGCTCAGGATGAACGCTGGCGGCGTGCTTAACACATGCAAGTCGAACGAAGATATTTAAAATGAGAGCTTCGGCAGGATTTTTATCTATCTTAGTGGCGGACGGGTGAGTAACGTGTGGGCAACCTGCCCTGTACTGGGGAATAATCATTGGAAACGATGACTAATACCGCATGTGGTCCTCGGAAGGCATCTTCTGAGGAAGAAAGGATTTATTCGGTACAGGATGGGCCCGCATCTGATTAGCTAGTTGGTGAGATAACAGCCCACCAAGGCGACGATCAGTAGCCGACCTGAGAGGGTGATCGGCCACATTGGGACTGAGACACGGCCCAAACTCCTACGGGAGGCAGCAGTGGGGAATATTGCACAATGGGCGAAAGCCTGATGCAGCAACGCC…	1484	MN055962.1	44.3629	2.73516	0.326219	15.2902	JADCKK000000000	Lincosamide, Tetracycline	lincosamide nucleotidyltransferase (lnu), tetracycline-resistant ribosomal protection protein (TetO)	Dietramszell, Bavaria, Germany	adult	chicken caecal content	1715		37°C	2-3d	anaerobe
3	Bifidobacterium	pullorum	Cla-CZ-59	108971	1	Bifidobacterium pullorum LMG 14934(T) 100%	Actinobacteria	Bifidobacteriaceae	TTTGATCCTGGCTCAGGATGAACGCTGGCGGCGTGCTTAACACATGCAAGTCGAACGGGATCCCTGGCGCTTGCGCCGGGGTGAGAGTGGCGAACGGGTGAGTAATGCGTGACCAACCTGCCCCATGCACCGGAATAGCTCCTGGAAACGGGTGGTAATGCCGGATGCTCCAGATGACCGCATGGGATTCTGGGAAAGCTTTTGCGGCATGGGATGGGGTCGCGTCCTATCAGCTTGTTGGTGGGGTGATGGCCCACCAAGGCTTCGACGGGTAGCCGGCCTGAGAGGGCGACCGGCCACATTGGGACTGAGATACGGCCCAGACTCCTACGGGAGGCAGCAGTGGGGAATATTGCGCAATGGGCGAAAGCCTGACGCAGCGACGCCGCGTGCGGGATG…	1468	MN055938.1	34.4897	2.33489	0.291427	5.52903	JADCKM000000000	Aminoglycosides, Mupirocin, Rifamycin	antibiotic inactivation via detection of aph(3'), antibiotic inactivation via detection of ant(6), antibiotic target alteration via detection of antibiotic resistant isoleucyl-trna synthetase (iles), antibiotic target replacement via detection of rifamycin-resistant beta-subunit of rna polymerase (rpob)	Dietramszell, Bavaria, Germany	adult	chicken colon content	1715		37°C	2-3d	anaerobe
4	Bilophila	wadsworthia	Cla-CZ-104	109342	2	Bilophila wadsworthia ATCC 49260(T) 99.9%	Proteobacteria	Desulfovibrionaceae	AGTTTGATCCTGGCTCAGATTGAACGCTGGCGGCGTGCTTAACACATGCAAGTCGGACGTGAAAGTCCTTCGGGGCGAGTAAAGTGGCGCACGGGTGAGTAACGCGTGGATAATCTACCCTTAAGATGGGGATAACGGCTGGAAACGGTCGCTAATACCGAATACGCTCCCGATTTTATCATTGGGGGGAAAGATGGCCTCTGCTTGCAAGCTATCGCTTAAGGATGAGTCCGCGTCCCATTAGCTAGTTGGCGGGGTAACGGCCCACCAAGGCAACGATGGGTAGCCGGTCTGAGAGGATGACCGGCCACACTGGAACTGGAACACGGTCCAGACTCCTACGGGAGGCAGCAGTGGGGAATATTGCGCAATGGGCGAAAGCCTGACGCAGCGACGCCG…	1507	MN055947.1	20.0133	1.46765	0.278227	3.60363				Munich, Bavaria, Germany	21d	chicken caecal content	1715		37°C	2-3d	anaerobe
5	Clostridium	innocuum	Cla-CZ-133	107457	2	Clostridium innocuum ATCC 14501(T) 98.8%	Firmicutes	Erysipelotrichaceae	CACTGGCTCAGGATGAACGCTGGCGGCATGCCTAATACATGCAAGTCGAACGAAGTTTCGAGGAAGCTTGCTTCCAAAGAGACTTAGTGGCGAACGGGTGAGTAACACGTAGGTAACCTGCCCATGTGTCCGGGATAACTGCTGGAAACGGTAGCTAAAACCGGATAGGTATACAGAGCGCATGCTCAGTATATTAAAGCGCCCATCAAGGCGTGAACATGGATGGACCTGCGGCGCATNAGCTAGTTGGTGAGGTAACGGCCCACCAAGGCGATGATGCGTAGCCGGCCTGAGAGGGTAAACGGCCACATTGGGACTGAGACACGGCCCAAACTCCTACGGGAGGCAGCAGTAGGGAATTTTCGTCAATGGGGGAAACCCTGAACGAGCAATGCCGCG…	1480	MN055920.1	12.7418	0.466978	0.199479	10.4451				Munich, Bavaria, Germany	35d	chicken caecal content	339a	suppl. 5% sheep blood	37°C	1d	anaerobe
6	Clostridium	paraputrificum	Cla-CZ-230	109054	2	Clostridium paraputrificum ATCC 25780(T) 99.7%	Firmicutes	Clostridiaceae	AGTTTGATCCTGGCTCAGGACGAACGCTGGCGGCGTGCCTAACACATGCAAGTCGAGCGATGAAGTTCCTTCGGGAACGGATTAGCGGCGGACGGGTGAGTAACACGTGGGCAACCTGCCTTATAGAGGGGAATAGCCTTCCGAAAGGAAGATTAATACCGCATAAGATTGTAGCTTCGCATGAAGTAGCAATTAAAGGAGCAATCCGCTATAAGATGGGCCCGCGGCGCATTAGCTAGTTGGTGAGGTAACGGCTCACCAAGGCGACGATGCGTAGCCGACCTGAGAGGGTGATCGGCCACATTGGGACTGAGACACGGCCCAGACTCCTACGGGAGGCAGCAGTGGGGAATATTGCACAATGGGGGAAACCCTGATGCAGCAACGCCGCGTGAGTGA…	1474	MN055965.1	43.1621	5.33689	0.520386	15.3928				Munich, Bavaria, Germany	adult	chicken caecal content	1715		37°C	1d	anaerobe
7	Clostridium	tertium	Cla-CZ-234	109055	2	Clostridium tertium DSM 2485(T) 99.9%	Firmicutes	Clostridiaceae	GAGTTTGATCCTGGCTCAGGACGAACGCTGGCGGCGTGCCTAACACATGCAAGTCGAGCGAGAGGAGTTCCTTCGGGAACAAATCTAGCGGCGGACGGGTGAGTAACACGTGGGCAACCTGCCTTGTAGAGGGGAATAGCCTTCCGAAAGGAAGATTAATACCGCATAACATTACATTTTCGCATGAAGAAGTAATTAAAGGAGCAATCCGCTACAAGATGGGCCCGCGGCGCATTAGCTAGTTGGTGAGGTAACGGCTCACCAAGGCGACGATGCGTAGCCGACCTGAGAGGGTGATCGGCCACATTGGGACTGAGACACGGCCCAGACTCCTACGGGAGGCAGCAGTGGGGAATATTGCACAATGGGGGAAACCCTGATGCAGCAACGCCGCGTGAG…	1475	MN055966.1	58.439	11.2742	1.11904	81.8084				Munich, Bavaria, Germany	adult	chicken caecal content	1715		37°C	1-2d	anaerobe
8	Collinsella	massiliensis	Cla-CZ-158	108992	2	Collinsella massiliensis GD3(T) 99.5%	Actinobacteria	Coriobacteriaceae	GAGTTTGATCCTGGCTCAGGATGAACGCTGGCGGCGCGCCTAACACATGCAAGTCGAACGGCACCCGCCCTCGGGCGGAAGCGAGTGGCGAACGGCTGAGTAACACGTGGAGAACATGCCCCCCTCCCGGGGATAGCCGCCGGAAACGGCGGGTAACACCCGATGACCCCGCACCCGGGCATCCGGGAGCGGGCAAAACCCAGGTGGAGGGGGATGGCTCCGCGGCCCATCAGGTAGACGGCGGGGTGACGGCCCACCGTGCCGACAACGGGTAGCCGGGTGAGAGACCGACCGGCCAGATTGGGACTGAGACACGGTCCAAACATATACGGGAGGCAGCAGTGGGGAATCTTGCGCAATGGGGGCAACCCTGACGCAGCGACGCCGCGTGCGGGATGG…	1431	MN055960.1	18.479	1.13409	0.342628	29.5435				Dietramszell, Bavaria, Germany	adult	chicken caecal content	1715		37°C	2-3d	anaerobe
9	Enterococcus	cecorum	Cla-CZ-2	109010	2	Enterococcus cecorum DSM 20682(T) 99.7%	Firmicutes	Enterococcaceae	AATACATGCAAGTCGAACGCATTTTCTTTCACCGTAGCTTGCTACACCGAAAGAAAATGAGTGGCGAACGGGTGAGTAACACGTGGGTAACCTGCCCATCAGCGGGGGATAACACTTGGAAACAGGTGCTAATACCGCATAATTTCATTTACCGCAAGGTAGATGGATGAAAGGCGCTTTTGCGTCACTGATGGATGGACCCGCGGTGCATTAGCTAGTTGGTGGGGTAACGGCCTACCAAGGCTGCGATGCATAGCCGACCTGAGAGGGTGATCGGCCACACTGGGACTGAGACACGGCCCAGACTCCTACGGGAGGCAGCAGTAGGGAATCTTCGGCAATGGACGCAAGTCTGACCGAGCAACGCCGCGTGAGTGAAGAAGGTTTTCGGATCGTAAA…	1437	MN055928.1	36.2241	4.66978	0.623657	32.1107				Munich, Bavaria, Germany	adult	chicken caecal content	339a		37°C	1d	facultative anaerobe
10	Enterococcus	durans	Cla-CZ-122	109133	2	Enterococcus durans NBRC 100479(T) 99.9%	Firmicutes	Enterococcaceae	GCTCAGGACGAACGCTGGCGGCGTGCCTAATACATGCAAGTCGTACGCTTCTTTTTCCACCGGAGCTTGCTCCACCGGAAAAAGAAGAGTGGCGAACGGGTGAGTAACACGTGGGTAACCTGCCCATCAGAAGGGGATAACACTTGGAAACAGGTGCTAATACCGTATAACAATCGAAACCGCANGGTTTTGATTTGAAAGGCGCTTTCGGGTGTCGCTGATGGATGGACCCGCGGTGCATTAGCTAGTTGGTGAGGTAACGGCTCACCAAGGCCACGATGCATAGCCGACCTGAGAGGGTGATCGGCCACATTGGGACTGAGACACGGCCCAAACTCCTACGGGAGGCAGCAGTAGGGAATCTTCGGCAATGGACGAAAGTCTGACCGAGCAACGCCG…	1496	MN055952.1	0.266845	0	0.0165033	0.0297841				Munich, Bavaria, Germany	35d	chicken caecal content	339a		37°C	1d	facultative anaerobe
11	Enterococcus	faecalis	Cla-CZ-94	109132	2	Enterococcus faecalis ATCC 19433 100%	Firmicutes	Enterococcaceae	CAGGACGAACGCTGGCGGCGTGCCTAATACATGCAAGTCGAACGCTTCTTTCCTCCCGAGTGCTTGCACTCAATTGGAAAGAGGAGTGGCGGACGGGTGAGTAACACGTGGGTAACCTACCCATCAGAGGGGGATAACACTTGGAAACAGGTGCTAATACCGCATAACAGTTTATGCCGCATGGCATAAGAGTGAAAGGCGCTTTCGGGTGTCGCTGATGGATGGACCCGCGGTGCATTAGCTAGTTGGTGAGGTAACGGCTCACCAAGGCCACGATGCATAGCCGACCTGAGAGGGTGATCGGCCACACTGGGACTGAGACACGGCCCAGACTCCTACGGGAGGCAGCAGTAGGGAATCTTCGGCAATGGACGAAAGTCTGACCGAGCAACGCCGCGT…	1479	MN055942.1	29.3529	4.00267	1.24536	81.7265				Dietramszell, Bavaria, Germany	adult	chicken caecal content	215		37°C	1d	facultative anaerobe
12	Enterococcus	faecium	Cla-CZ-117	109176	2	Enterococcus faecium LMG 11423(T) 99.5%	Firmicutes	Enterococcaceae	AGAGTTTGATCCTGGCTCAGGACGAACGCTGGCGGCGTGCCTAATACATGCAAGTCGAACGCTTCTTTTTCCACCGGAGCTTGCTCCACCGGAAAAAGAGGAGTGGCGAACGGGTGAGTAACACGTGGGTAACCTGCCCATCAGAAGGGGATAACACTTGGAAACAGGTGCTAATACCGTATAACAATCGAAACCGCATGGTTTTGATTTGAAAGGCGCTTTCGGGTGTCGCTGATGGATGGACCCGCGGTGCATTAGCTAGTTGGTGAGGTAACGGCTCACCAAGGCCACGATGCATAGCCGACCTGAGAGGGTGATCGGCCACATTGGGACTGAGACACGGCCCAAACTCCTACGGGAGGCAGCAGTAGGGAATCTTCGGCAATGGACGAAAGTCTG…	1521	MN055949.1	3.80254	0.6004	1.79482	49.7732				Munich, Bavaria, Germany	35d	chicken caecal content	339a		37°C	1d	facultative anaerobe
13	Enterococcus	gallinarum	Cla-CZ-15	109011	2	Enterococcus gallinarum NBRC 100675(T) 99.7%	Firmicutes	Enterococcaceae	TGGCTCAGGACGAACGCTGGCGGCGTGCCTAATACATGCAAGTCGAACGCTTTTTCTTTCACCGGAGCTTGCTCCACCGAAAGAAAAAGAGTGGCGAACGGGTGAGTAACACGTGGGTAACCTGCCCATCAGAAGGGGATAACACTTGGAAACAGGTGCTAATACCGTATAACACTATTTTCCGCATGGAAGAAAGTTGAAAGGCGCTTTTGCGTCACTGATGGATGGACCCGCGGTGCATTAGCTAGTTGGTGAGGTAACGGCTCACCAAGGCCACGATGCATAGCCGACCTGAGAGGGTGATCGGCCACACTGGGACTGAGACACGGCCCAGACTCCTACGGGAGGCAGCAGTAGGGAATCTTCGGCAATGGACGAAAGTCTGACCGAGCAACGCCG…	1488	MN055932.1	4.33622	0.200133	0.175114	2.86505				Munich, Bavaria, Germany	7d	chicken caecal content	339a		37°C	1d	facultative anaerobe
14	Enterococcus	hirae	Cla-CZ-137	109134	2	Enterococcus hirae ATCC 9790(T) 99.9%	Firmicutes	Enterococcaceae	AGAGTTTGATCCTGTCTCAGGACGAACGCGGGCGGCGTGCCTAATACATGCAAGTCGAACGCTTCTTTTTCCACCGGAGCTTGCTCCACCGGAAAAAGAGGAGTGGCGAACGGGTGAGTAACACGTGGGTAACCTGCCCATCAGAAGGGGATAACACTTGGAAACAGGTGCTAATACCGTATAACAATCGAAACCGCATGGTTTTGATTTGAAAGGCGCTTTCGGGTGTCGCTGATGGATGGACCCGCGGTGCATTAGCTAGTTGGTGAGGTAACGGCTCACCAAGGCGACGATGCATAGCCGACCTGAGAGGGTGATCGGCCACATTGGGACTGAGACACGGCCCAAACTCCTACGGGAGGCAGCAGTAGGGAATCTTCGGCAATGGACGAAAGTCTG…	1456	MN055957.1	20.9473	1.40093	0.505843	54.9975				Munich, Bavaria, Germany	21d	chicken caecal content	1713	suppl. 5% sheep blood	37°C	1-2d	facultative anaerobe
15	Escherichia	sp.	Cla-CZ-1	109009	1	Escherichia marmotae HT073016(T) 99.3%	Proteobacteria	Enterobacteriaceae	TGGCTCAGATTGAACGCTGGCGGCAGGCCTAACACATGCAAGTCGAACGGTAACAGGAAGAAGCTTGCTTCTTTGCTGACGAGTGGCGGACGGGTGAGTAATGTCTGGGAAACTGCCTGATGGAGGGGGATAACTACTGGAAACGGTAGCTAATACCGCATAACGTCGCAAGACCAAAGAGGGGGACCTTCGGGCCTCTTGCCATCGGATGTGCCCAGATGGGATTAGCTTGTTGGTGGGGTAACGGCTCACCATAGGCGACGATCCCTAGCTGGTCTGAGAGGATGACCAGCCACACTGGAACTGAGACACGGTCCAGACTCCTACGGGAGGCAGCAGTGGGGAATATTGCACAATGGGCGCAAGCCTGATGCAGCCATGCCGCGTGTATGAAGAAGG…	1480	MN055927.1	78.986	43.4957	7.44887	89.4305	JADCKE000000000	Fosfomycin, Colistin, penams, monobactams, cephalosphorine, penems, macrolides, carbapenem, cepahmycin,	major facilitator superfamily (mfs), resistance-nodulation-cell division (rnd), small multidrug resistance (smr), atp-binding cassette (abc), detection of pmr phosphoethanolamine transferase, detection of undecaprenyl pyrophosphate related proteins, detection of tem beta-lactamase, macrolide phosphotransferase (mph), detection of ampc-type beta-lactamase, multidrug and toxic compound extrusion (m…	Munich, Bavaria, Germany	adult	chicken caecal content	339a		37°C	1d	facultative anaerobe
16	Flavonifractor	plautii	Cla-CZ-140	109053	2	Flavonifractor plautii ATCC 29863(T) 99.5%	Firmicutes	Oscillospiracae	CACTGGCTCAGGATGAACGCTGGCGGCGTGCTTAACACATGCAAGTCGAACGGGGTGCTCATGACGGAGGATTCGTCCAATGGATTGAGTTACCTAGTGGCGGACGGGTGAGTAACGCGTGAGGAACCTGCCTTGGAGAGGGGGATAACACTCCGAAAGGAGTGCTAATACCGCATGATGCAGTTGGGTCGCATGGCTCTGACTGCCAAAGATTTATCGCTCTGAGATGGCCTCGCGTCTGATTAGCTAGTAGGCGGGGTAACGGCCCACCTAGGCGACGATCAGTAGCCGGACTGAGAGGTTGACCGGCCACATTGGGACTGAGACACGGCCCAGACTCCTACGGGAGGCAGCAGTGGGGAATATTGGGCAATGGGCGCAAGCCTGACCCAGCAACGC…	1469	MN055958.1	39.4263	6.67111	0.950214	20.2627				Munich, Bavaria, Germany	35d	chicken caecal content	339a		37°C	2-3d	anaerobe
17	Gallalistipes gen. nov.	aquisgranensis	Cla-CZ-119	108975	1	Alistipes onderdonkii DSM 19147(T) 92.4%	Bacteroidetes	Rikenellaceae	ATCCTGGCTCAGGATAAACGCTAGCGGCAGGCCTAACACATGCAAGTCGAGGGGCAGCGGATAGAGTAGCTTGCTACTCTTGCCGGCGACCGGCGCACGGGTGCGTAACGCGTATGCAACCTACCTTTAACAGGGGCATAACACTGAGAAATCGGTACTAATTCCCCATAATATTTCGAGAGGCATCTCTTGAGGTTGAAAACTCCGGTGGTTAAAGATGGGCATGCGTTGTATTAGCTAGTTGGTGAGGTAACGGCTCACCAAGGCGACGATACATAGGGGGACTGAGAGGTTAACCCCCCACACTGGTACTGAGACACGGACCAGACTCCTACGGGAGGCAGCAGTGAGGAATATTGGTCAATGGACGCAAGTCTGAACCAGCCATGCCGCGTGCAG…	1428	MN055950.1	14.0093	0.0667111	0.0644875	1.19274	JADCJY000000000	Tetracycline, Fosfomycin	tetracycline-resistant ribosomal protection protein (TetO), major facilitator superfamily (mfs)	Munich, Bavaria, Germany	21d	chicken caecal content	1715		37°C	2-3d	anaerobe
18	Gallibacter gen. nov.	intestinalis	Cla-CZ-54	108706	2	Eubacterium brachy ATCC 33089(T) 93.2%	Firmicutes	Mogibacterium family	TGGCTCAGGATGAACGCTGGCGGCGTGCCTAACACATGCAAGTCGAGCGAGAAACTTTTAAATGAAACTTCGGTAGATTTTAGAAAGCGGAAAGCGGCGGACGGGTGAGTAACGCGTAGGCAACCTGCCCTTTGCAGAGGGATAGCATCTGGAAACGGATATTAATACCTCATAATACTAAACTATCACATGATAGAGTAGTCAAAGATTTATCGGCAAAGGATGGGCCTGCGTCTGATTAGCTAGTTGGTGAGGTAACGGCTCACCAAGGCGACGATCAGTAGCCGACCTGAGAGGGTGATCGGCCACATTGGAACTGAGACACGGTCCAAACTCCTACGGGAGGCAGCAGTGGGGAATATTGCACAATGGGGGAAACCCTGATGCAGCAACGCCGCG…	1454	MT370328.1	35.8239	11.4076	1.37057	21.3242	JADCKA000000000	none	none	Dietramszell, Bavaria, Germany	adult	chicken colon content	1715		37°C	1d	anaerobe
19	Gemmiger	gallinarum	Cla-CZ-245	109015	1	Gemmiger formicilis ATCC 27749(T) 96.4%	Firmicutes	Oscillospiracae	AGTTTGATCCTGGCTCAGGACGAACGCTGGCGGCGCGCCTAACACATGCAAGTCGAACGGAGCATTGAGAAGCTTGCTTTTTAATGCTTAGTGGCGAACGGGTGAGTAACGCGTGAGTAACCTGCCCTCGAGTGGGGGACAACAGTTGGAAACGACTGCTAATACCGCATAAGACCACGGAGCCGCATGGCTCAGAGGTAAAAGGATTTATTCGCTTGAGGATGGACTCGCGTCCAATTAGCTAGTTGGTGAGGTAACGGCCCACCAAGGCGACGATTGGTAGCCGGACTGAGAGGTTGATCGGCCACATTGGGACTGAGACACGGCCCAGACTCCTACGGGAGGCAGCAGTGGGGGATATTGCACAATGGGGGAAACCCTGATGCAGCGACGCCGCGT…	1472	MN055967.1	43.0287	5.73716	0.620627	20.631	JADCKC000000000	none	none	Munich, Bavaria, Germany	adult	chicken caecal content	215		37°C	1-2d	anaerobe
20	Lactobacillus	crispatus	Cla-CZ-47	108970	1	Lactobacillus crispatus DSM 20584(T) 100%	Firmicutes	Lactobacillaceae	CTGGCTCAGGACGAACGCTGGCGGCGTGCCTAATACATGCAAGTCGAGCGAGCGGAACTAACAGATTTACTTCGGTAATGACGTTAGGAAAGCGAGCGGCGGATGGGTGAGTAACACGTGGGGAACCTGCCCCATAGTCTGGGATACCACTTGGAAACAGGTGCTAATACCGGATAAGAAAGCAGATCGCATGATCAGCTTTTAAAAGGCGGCGTAAGCTGTCGCTATGGGATGGCCCCGCGGTGCATTAGCTAGTTGGTAAGGTAAAGGCTTACCAAGGCGATGATGCATAGCCGAGTTGAGAGACTGATCGGCCACATTGGGACTGAGACACGGCCCAAACTCCTACGGGAGGCAGCAGTAGGGAATCTTCCACAATGGACGCAAGTCTGATGGAGC…	1502	MN055937.1	73.0487	40.9606	11.1084	89.066	JADCKH000000000	none	none	Geretsried, Bavaria, Germany	adult	chicken colon content	339a		37°C	1d	facultative anaerobe
21	Lactobacillus	gallinarum	Cla-CZ-63	109013	1	Lactobacillus gallinarum JCM 2011(T) 99.8%	Firmicutes	Lactobacillaceae	TGGCTCAGGACGAACGCTGGCGGCGTGCCTAATACATGCAAGTCGAGCGAGCAGAACCAGCAGATTTACTTCGGTAATGACGCTGGGGACGCGAGCGGCGGATGGGTGAGTAACACGTGGGGAACCTGCCCCATAGTCTGGGATACCACTTGGAAACAGGTGCTAATACCGGATAAGAAAGCAGATCGCATGATCAGCTTATAAAAGGCGGCGTAAGCTGTCGCTATGGGATGGCCCCGCGGTGCATTAGCTAGTTGGTAAGGTAACGGCTTACCAAGGCGATGATGCATAGCCGAGTTGAGAGACTGATCGGCCACATTGGGACTGAGACACGGCCCAAACTCCTACGGGAGGCAGCAGTAGGGAATCTTCCACAATGGACGCAAGTCTGATGGAGCA…	1501	MT370329.1	32.4883	18.4123	8.13612	91.1472				Dietramszell, Bavaria, Germany	adult	chicken colon content	339a		37°C	1-2d	facultative anaerobe
22	Lactobacillus	johnsonii	Cla-CZ-4	108981	1	Lactobacillus johnsonii ATCC 33200(T) 99.9%	Firmicutes	Lactobacillaceae	GGCTCAGGACGAACGCTGGCGGCGTGCCTAATACATGCAAGTCGAGCGAGCTTGCCTAGATGATTTTAGTGCTTGCACTAAATGAAACTAGATACAAGCGAGCGGCGGACGGGTGAGTAACACGTGGGTAACCTGCCCAAGAGACTGGGATAACACCTGGAAACAGATGCTAATACCGGATAACAACACTAGACGCATGTCTAGAGTTTGAAAGATGGTTCTGCTATCACTCTTGGATGGACCTGCGGTGCATTAGCTAGTTGGTAAGGTAACGGCTTACCAAGGCAATGATGCATAGCCGAGTTGAGAGACTGATCGGCCACATTGGGACTGAGACACGGCCCAAACTCCTACGGGAGGCAGCAGTAGGGAATCTTCCACAATGGACGAAAGTCTGAT…	1511	MN055929.1	86.2575	29.4863	3.97446	85.2541				Munich, Bavaria, Germany	adult	chicken caecal content	339a		37°C	1d	facultative anaerobe
23	Lactobacillus	kitasatonis	Cla-CZ-130	109052	1	Lactobacillus kitasatonis JCM 1039(T) 99.9%	Firmicutes	Lactobacillaceae	CACGGCTCAGGACGAACGCTGGCGGCGTGCCTAATACATGCAAGTCGAGCGAGCGGAACCAACAGATTTACTTCGGTAATGACATTGGGAAAGCGAGCGGCGGATGGGTGAGTAACACGTGGGGAACCTGCCCCTAAGTCTGGGATACCATTTGGAAACAGGTGCTAATACCGGATAAGAAAGCAGATCGCATGATCAGCTTTTAAAAGGCGGCGTAAGCTGTCGCTAAGGGATGGCCCCGCGGTGCATTAGCTAGTTGGTAAGGTAACGGCTTACCAAGGCAACGATGCATAGCCGAGTTGAGAGACTGATCGGCCACATTGGGACTGAGACACGGCCCAAACTCCTACGGGAGGCAGCAGTAGGGAATCTTCCACAATGGACGCAAGTCTGATGGAG…	1501	MN055956.1	0.200133	0	0.00589175	0.0094518				Munich, Bavaria, Germany	7d	chicken caecal content	1715		37°C	2-3d	facultative anaerobe
24	Ligilactobacillus	agilis	Cla-CZ-26	109014	1	Lactobacillus agilis DSM 20509(T) 100%	Firmicutes	Lactobacillaceae	CAGGACGAACGCTGGCGGCGTGCCTAATACATGCAAGTCGAACGCTTTTTTCAATCATCGTAGCTTGCTACACCGATTGAAAATTGAGTGGCGAACGGGTGAGTAACACGTGGGTAACCTGCCCAAAAGAGGGGGATAACACTTGGAAACAGGTGCTAATACCGCATAACCATGATGACCGCATGGTCATTATGTAAAAGATGGTTTCGGCTATCACTTTTGGATGGACCCGCGGCGTATTAACTTGTTGGTGGGGTAACGGCCTACCAAGGTAATGATACGTAGCCGAACTGAGAGGTTGATCGGCCACATTGGGACTGAGACACGGCCCAAACTCCTACGGGAGGCAGCAGTAGGGAATCTTCCACAATGGGCGCAAGCCTGATGGAGCAACGCCGC…	1488	MN055936.1	27.485	3.73582	0.671452	43.5217				Dietramszell, Bavaria, Germany	adult	chicken caecal content	339a		37°C	1-2d	facultative anaerobe
25	Ligilactobacillus	aviarius	Cla-CZ-67	109115	1	Lactobacillus aviarius DSM 20655(T) 99.8%	Firmicutes	Lactobacillaceae	GCTCAGGACGAACGCTGGCGGCGTGCCTAATACATGCAAGTCGAACGAGAATTTCTTACACCGAGTGCTTGCACTCACCGTAAGAAATTCGAGTGGCGGACGGGTGAGTAACACGTGGGTAACCTGCCCAAAAGAAGGGGATAACATTTGGAAACAAATGCTAATACCGTATAACCATGATGACCGCATGGTCATTATGTAAAAGGTGGTTCTGCTATCGCTTTTGGATGGACCCGCGGCGTATTAACTAGTTGGTAGGGTAACGGCCTACCAAGGTGATGATACGTAGCCGAGTTGAGAGACTGATCGGCCACAATGGGACTGAGACACGGCCCATACTCCTACGGGAGGCAGCAGTAGGGAATCTTCCACAATGGGCGCAAGCCTGATGGAGCAACG…	1498	MN055939.1	30.4203	9.13943	5.1084	96.6572				Dietramszell, Bavaria, Germany	adult	chicken jejunal content	339a		37°C	1-2d	facultative anaerobe
26	Ligilactobacillus	saerimneri	Cla-CZ-24	109012	1	Lactobacillus saerimneri DSM 16049(T) 99.9%	Firmicutes	Lactobacillaceae	AGGATGAACGCTGGCGGCGTGCCTAATACATGCAAGTCGAGCGCATCGGCCCAACTGATTGAAGATGCTTGCATCCGATTGACGATGGTTTACCGATGAGCGGCGGACGGGTGAGTAACACGTAGGTAACCTGCCCAGAAGCGGGGGATAACACCTGGAAACAGATGCTAATACCGCATAGGTCATTTGACCGCATGGTCAAATGATTAAAGATGGCTCTGCTATCACTTCTGGATGGACCTGCGGCGTATTAGCTAGTTGGTAAGGTAACGGCTTACCAAGGCGATGATACGTAGCCGAGTTGAGAGACTGATCGGCCACATTGGGACTGAGACACGGCCCAGACTCCTACGGGAGGCAGCAGTAGGGAATCTTCCACAATGGACGCAAGTCTGATGG…	1505	MN055935.1	21.948	0.400267	0.0967189	2.39282				Munich, Bavaria, Germany	21d	chicken caecal content	339a		37°C	1d	facultative anaerobe
27	Ligilactobacillus	salivarius	Cla-CZ-11	108969	1	Lactobacillus salivarius BCRC 14759(T) 99.8%	Firmicutes	Lactobacillaceae	TGGCTCAGGACGAACGCTGGCGGCGTGCCTAATACATGCAAGTCGAACGAAACTTTCTTACACCGAATGCTTGCATTCACCGTAAGAAGTTGAGTGGCGGACGGGTGAGTAACACGTGGGTAACCTGCCTAAAAGAAGGGGATAACACTTGGAAACAGGTGCTAATACCGTATATCTCTAAGGATCGCATGATCCTTAGATGAAAGATGGTTCTGCTATCGCTTTTAGATGGACCCGCGGCGTATTAACTAGTTGGTGGGGTAACGGCCTACCAAGGTGATGATACGTAGCCGAACTGAGAGGTTGATCGGCCACATTGGGACTGAGACACGGCCCAAACTCCTACGGGAGGCAGCAGTAGGGAATCTTCCACAATGGACGCAAGTCTGATGGAGCAAC…	1499	MN055930.1	74.2495	29.1528	3.35595	79.1201	JADCKI000000000	none	none	Munich, Bavaria, Germany	21d	chicken caecal content	339a		37°C	1d	facultative anaerobe
28	Limosilactobacillus	ingluviei	Cla-CZ-22	108984	1	Limosilactobacillus ingluviei DSM 15946 99.9%	Firmicutes	Lactobacillaceae	AGTTTGATCCTGGCTCAGGATGAACGCCGGCGGTGTGCCTAATACATGCAAGTCGAACGCGTTGGCCCAACTGATTGATTGTGCTTGCACAGGATTGACGTTGGTTTCCCAACGAGTGGCGGACGGGTGAGTAACACGTAGGCAACCTGCCCCGAAGCGGGGGACAACATTTGGAAACAAGTGCTAATACCGCATAACAACTTTGACCGCCTGGTCAAAGCTTAAAAGATGGTTTCGGCTATCACTTCGGGATGGGCCTGCGGCGCATTAGCTTGTTGGTGGGGTAACGGCCTACCAAGGCGATGATGCGTAGCCGAGTTGAGAGACTGATCGGCCACAATGGGACTGAGACACGGCCCATACTCCTACGGGAGGCAGCAGTAGGGAATCTTCCACAAT…	1523	MN055934.1	25.8839	0.800534	0.138064	6.98829				Munich, Bavaria, Germany	21d	chicken caecal content	339a		37°C	1-2d	facultative anaerobe
29	Limosilactobacillus	mucosae	Cla-CZ-100	109049	1	Lactobacillus mucosae S32(T) 99.5%	Firmicutes	Lactobacillaceae	GGCTCAGGATGAACGCCGGCGGTGTGCCTAATACATGCAAGTCGAACGCGTTGGCCCAACTGATTGAACGTGCTTGCACGGACTTGACGTTGGTTTACCAACGAGTGGCGGACGGGTGAGTAACACGTAGGTAACCTGCCCCAAAGCGGGGGATAACATTTGGAAACAGATGCTAATACCGCATAACAGTTTGAATCGCATGATTCAAACTTAAAAGATGGTTTCGGCTATCACTTTGGGATGGACCTGCGGCGCATTAGCTTGTTGGTAGGGTAACGGCCTACCAAGGCTGTGATGCGTAGCCGAGTTGAGAGACTGATCGGCCACAATGGAACTGAGACACGGTCCATACTCCTACGGGAGGCAGCAGTAGGGAATCTTCCACAATGGGCGCAAGCC…	1511	MN055945.1	11.8746	0.200133	0.165389	7.27863				Dietramszell, Bavaria, Germany	adult	chicken caecal content	215		37°C	1-2d	facultative anaerobe
30	Limosilactobacillus	oris	Cla-CZ-99	108973	1	Lactobacillus oris DSM 4864(T) 99.9%	Firmicutes	Lactobacillaceae	GCGGTGTGCCTAATACATGCAAGTCGAGCGCACTGGCCCAACAGAAATGACGTGCTTGCACTGATTTGACGTATGGATTCCCAGTGAGCGGCGGACGGGTGAGTAACACGTGGGCAACCTGCCCCAAAGCGGGGGATAACATTTGGAAACAGGTGCTAATACCGCATAACTTGGAAAACCACATGGTTTTCCAATAAAAGATGGTTTCGGCTATCACTTTGGGATGGGCCCGCGGTGCATTAGCTAGTTGGTAAGGTAACGGCTTACCAAGGCGATGATGCATAGCCGAGTTGAGAGACTGATCGGCCACAATGGAACTGAGACACGGTCCATACTCCTACGGGAGGCAGCAGTAGGGAATCTTCCACAATGGGCGCAAGCCTGATGGAGCAACACCGC…	1494	MN055944.1	13.4089	2.46831	0.967068	19.3905	JADGID000000000	none	none	Dietramszell, Bavaria, Germany	adult	chicken caecal content	339a		37°C	2-3d	facultative anaerobe
31	Limosilactobacillus	pontis	Cla-CZ-76	109116	1	Lactobacillus pontis LMG 14187(T) 99.9%	Firmicutes	Lactobacillaceae	CCAGTGAGCGGCGGACGGGTGAGTAACACGTGGGCAACCTGCCCTGGAGCGGGGGATAACATTTGGAAACAGATGCTAATACCGCATAATAATCAAAACCACATGGTTTTGATTTCAAAGATGGTTTCGGCTATCACTCCAGGATGGGCCCGCGGTGCATTAGCTAGTTGGTAAGGTAACGGCTTACCAAGGCGATGATGCATAGCCGAGTTGAGAGACTGATCGGCCACAATGGAACTGAGACACGGTCCATACTCCTACGGGAGGCAGCAGTAGGGAATCTTCCACAATGGGCGCAAGCCTGATGGAGCAACACCGCGTGAGTGAAGAAGGGTTTCGGCTCGTAAAACTCTGTTGTTGAAGAAGAACGTGCGTGAGAGTAACTGTTCACGCAGTGAC…	1416	MN055940.1	13.0754	1.73449	0.415172	5.02596				Munich, Bavaria, Germany	7d	chicken caecal content	1715		37°C	1-2d	facultative anaerobe
32	Limosilactobacillus	reuteri	Cla-CZ-17	108983	1	Lactobacillus reuteri JCM 1112 99.6%	Firmicutes	Lactobacillaceae	TGGCTCAGGATGAACGCCGGCGGTGTGCCTAATACATGCAAGTCGTACGCACTGGCCCAACTGATTGATGGTGCTTGCACCTGATTGACGATGGATTACCAGTGAGTGGCGGACGGGTGAGTAACACGTAGGTAACCTGCCCCGGAGCGGGGGATAACATTTGGAAACAGATGCTAATACCGCATAACAACAAAAGCCACATGGCTTTTGTTTGAAAGATGGCTTTGGCTATCACTCTGGGATGGACCTGCGGTGCATTAGCTAGTTGGTAAGGTAACGGCTTACCAAGGCGATGATGCATAGCCGAGTTGAGAGACTGATCGGCCACAATGGAACTGAGACACGGTCCATACTCCTACGGGAGGCAGCAGTAGGGAATCTTCCACAATGGGCGCAAGC…	1512	MN055933.1	50.1001	21.4143	3.22066	43.4018				Munich, Bavaria, Germany	adult	chicken caecal content	339a		37°C	1-2d	facultative anaerobe
33	Limosilactobacillus	vaginalis	Cla-CZ-13	108982	1	Lactobacillus vaginalis ATCC 49540(T) 99.7%	Firmicutes	Lactobacillaceae	GGCTCAGGATGAACGCCGGCGGTGTGCCTAATACATGCAAGTCGAGCGCACTGGCCCAACTGATATGACGTGCTTGCACTGAATTGACGTTGGATTACCAGTGAGCGGCGGACGGGTGAGTAACACGTGGGCAACCTGCCCTGAAGCGGGGGATAACATCTGGAAACAGGTGCTAATACCGCATAACAACGAAAACCACATGGTTTTCGTTTCAAAGATGGTTTCGGCTATCACTTCAGGATGGGCCCGCGGTGCATTAGCTAGTTGGTAAGGTAACGGCTTACCAAGGCAATGATGCATAGCCGAGTTGAGAGACTGATCGGCCACAATGGAACTGAGACACGGTCCATACTCCTACGGGAGGCAGCAGTAGGGAATCTTCCACAATGGGCGCAAGCC…	1492	MN055931.1	39.4263	9.13943	1.71875	55.7486				Munich, Bavaria, Germany	7d	chicken caecal content	339a		37°C	1-3d	facultative anaerobe
34	Megamonas	funiformis	Cla-CZ-129	110965	1	Megamonas funiformis YIT 11815(T) 99.5%	Firmicutes	Selenomonadaceae	CACCCTGGCTCAGGACGAACGCGGCGGCGTGCTTAACACATGCAAGTCGAACGGGGTGTTTATTTCGGTAAACACCAAGTGGCGAACGGGTGAGTAACGCGTAAGCAATCTACCTTCAAGATGGGGACAACACTTCGAAAGGGGTGCTAATACCGAATGAATGTAAGAGTATCGCATGAGACACTTACTAAAGGAGGCCTCTGACATAAGCTTCCGCTTGAAGATGAGCTTGCGTCTGATTAGCTAGTTGGTGAGGGTAAAGGCCCACCAAGGCGACGATCAGTAGCCGGTCTGAGAGGATGAACGGCCACATTGGGACTGAGACACGGCCCAGACTCCTACGGGAGGCAGCAGTGGGGAATCTTCCGCAATGGGCGAAAGCCTGACGGAGCAACGCCG…	1454	MN055955.1	26.8846	6.47098	1.14087	27.6824	JADCKG000000000	none	none	Munich, Bavaria, Germany	7d	chicken caecal content	1715		37°C	2-3d	anaerobe
35	Odoribacter	splanchnicus	Cla-CZ-121	109117	2	Odoribacter splanchnicus DSM 20712(T) 99.6%	Bacteroidetes	Odoribacteraceae	GTTTGATCCTGGCTCAGGATGAACGCTAGCGACAGGCTTAACACATGCAAGTCGAGGGGCATCATGAGGTAGCAATACCTTGATGGCGACCGGCGCACGGGTGAGTAACGCGTATGCAACCTGCCTGATACCGGGGTATAGCCCATGGAAACGTGGATTAACACCCCATAGTACTTTTATCCTGCATGGGATGTGAGTTAAATGTTCAAGGTATCGGATGGGCATGCGTCCTATTAGTTAGTTGGCGGGGTAACAGCCCACCAAGACGATGATAGGTAGGGGTTCTGAGAGGAAGGTCCCCCACATTGGAACTGAGACACGGTCCAAACTCCTACGGGAGGCAGCAGTGAGGAATATTGGTCAATGGACGAGAGTCTGAACCAGCCAAGTCGCGTGAGG…	1480	MN055951.1	17.2782	3.33556	0.469292	4.07834				Munich, Bavaria, Germany	35d	chicken caecal content	1715		37°C	2-3d	anaerobe
36	Olsenella	gallinarum	Cla-CZ-62	107455	1	Olsenella umbonata DSM 22620(T) 96.6%	Actinobacteria	Atopobiaceae	CTGGCTCAGGATGAACGCTGGCGGCGCGCCTAACACATGCAAGTCGAACGGTTAAAGCACCTTCGGGTGTGTATAAAGTGGCGAACGGCTGAGTAACACGTGGGCAACCTGCCCCTCGCACCGGGACAGCCTCGGGAAACCGTGGATAATACCGGATACTCCGGACCCTCCGCATGGCGGGTCCGGGAAAGCCCAGACGGCGAGGGATGGGCCCGCGGCCTGTTAGCTAGTTGGTGGGGCAACGGCCCACCAAGGCGATTATGGGTAGCTGGGTTGAGAGACCGACCAGCCAGATTGGGACTGAGACACGGCCCAGACTCCTACGGGAGGCAGCAGTGGGGAATCTTGCGCAATGGGCGAAAGCCTGACGCAGCGACGCCGCGTGCGGGATGAAGGCCT…	1435	MN055918.1	3.80254	0.400267	0.3403	2.96104	JADCJZ000000000	none	none	Dietramszell, Bavaria, Germany	adult	chicken colon content	215		37°C	1d	anaerobe
37	Paenibacillus	dendritiformis	Cla-CZ-203	109151	1	Paenibacillus dendritiformis CIP 105967(T) 99.7%	Firmicutes	Paenibacillacae	CCTGGCTCAGGACGAACGCTGGCGGCGTGCCTAATACATGCAAGTCGAGCGGAGTTGATGGAGTGCTTGCACTCCTGATGCTTAGCGGCGGACGGGTGAGTAATACGTAGGTAACCTGCCCTTAAGACCGGGATAACTCACGGAAACGTGGGCTAATACCGGATAGGCGATTTCCTCGCATGAGGGAATCGGGAAAGGCGGAGCAATCTGCCGCTTATGGATGGACCTACGGCGCATTAGCTAGTTGGTGAGGTAACGGCTCACCAAGGCGACGATGCGTAGCCGACCTGAGAGGGTGATCGGCCACACTGGGACTGAGACACGGCCCAGACTCCTACGGGAGGCAGCAGTAGGGAATCTTCCGCAATGGACGCAAGTCTGACGGAGCAACGCCGCGTG…	1502	MN055964.1	0.667111	0	0.0337648	0.127337				Munich, Bavaria, Germany	adult	chicken caecal content	1715		37°C	1-2d	facultative anaerobe
38	Phocaeicola	dorei	Cla-CZ-110	108974	1	Phocaeicola dorei DSM 17855(T) 99.9%	Bacteroidetes	Bacteroidaceae	GTTTGATCCTGGCTCAGGATGAACGCTAGCTACAGGCTTAACACATGCAAGTCGAGGGGCAGCATGGTCTTAGCTTGCTAAGGCTGATGGCGACCGGCGCACGGGTGAGTAACACGTATCCAACCTGCCGTCTACTCTTGGCCAGCCTTCTGAAAGGAAGATTAATCCAGGATGGGATCATGAGTTCACATGTCCGCATGATTAAAGGTATTTTCCGGTAGACGATGGGGATGCGTTCCATTAGATAGTAGGCGGGGTAACGGCCCACCTAGTCAACGATGGATAGGGGTTCTGAGAGGAAGGTCCCCCACATTGGAACTGAGACACGGTCCAAACTCATACGGGAGGCAGCAGTGAGGAATATTGGTCAATGGGCGATGGCCTGAACCAGCCAAGTAG…	1478	MN055948.1	31.4209	16.2108	5.43066	59.6539	JADCKJ000000000	Tetracycline	tetracycline-resistant ribosomal protection protein (TetO)	Munich, Bavaria, Germany	21d	chicken caecal content	1715		37°C	2-3d	anaerobe
39	Pseudoflavonifractor	gallinarum	Cla-CZ-98	107456	2	Pseudoflavonifractor capillosus ATCC 29799(T) 98.2%	Firmicutes	Oscillospiracae	GAGTTTGATCCTGGCTCAGGATGAACGCTGGCGGCGTGCTTAACACATGCAGTCGAACGGAGTGCTCATGACGGAGTTTTCGGACAACGGATTGGGTTACTTAGTGGCGGACGGGTGAGTAACGCGTGAGGAACCTGCCTCGGAGTGGGGAATAACACACCGAAAGGTGTGCTAATACCGCATAATGCAGTTGAGTCGCATGACTCTGACTGCCAAAGATTTATCGCTCTGAGATGGCCTCGCGTCTGATTAGCTAGTTGGCGGGGTAACGGCCCACCAAGGCGACGATCAGTAGCCGGACTGAGAGGTTGACCGGCCACATTGGGACTGAGACACGGCCCAGACTCCTACGGGAGGCAGCAGTGGGGAATATTGGGCAATGGGCGCAAGCCTGACCCA…	1433	MN055919.1	58.3722	18.2121	1.12516	20.0407	JADCKF000000000	none	none	Dietramszell, Bavaria, Germany	adult	chicken caecal content	339a		37°C	3d	anaerobe
40	Rubneribacter	badeniensis	Cla-CZ-151	108036	1	Rubneribacter badeniensis ResAG-85(T) 99.6%	Actinobacteria	Eggerthellaceae	GTTTGATCCTGGCTCAGGATGAACGCTGGCGGCGTGCCTAACACATGCAAGTCGAACGGTTAAACCGCCCTCGGGCGGACATAGAGTGGCGAACGGGTGAGTAACACGTGGCCAACCTGCCCCCCTCTCCGGGACAGCCGCGGGAAACCGCGATTAATACCGGATGACGCCCGGGCCCCGCATGGGGCCCGGGCCAAAGCCCAGGCGGAGGGGGATGGGGCCGCGGCCCATCAGGCAGACGGCGGGGTGACGGCCCACCGTGCTTTCGACGGGTAGCCGGGTTGAGAGACCGACCGGCCACATTGGGACTGAGATACGGCCCAGACTCCTACGGGAGGCAGCAGTGGGGAATTTTGCGCAATGGGGGCAACCCTGACGCAGCAACGCCGCGTGCGGGAC…	1461	MN055926.1	52.9019	1.2008	0.139413	5.74067				Munich, Bavaria, Germany	7d	chicken caecal content	1715	suppl. 5% sheep blood	37°C	3d	anaerobe
41	Ructibacterium gen. nov.	gallinarum	Cla-CZ-49	107454	1	Monoglobus pectinilyticus 14(T) 92.9%	Firmicutes	Oscillospiracae	TGGCTCAGGACGAACGCTGGCGGCGTGCCTAACACATGCAAGTCGAGCGAGAATCATTAAGTGGAATTTTTCGGAATGAAGCATAATGAGGAAAGCGGCGGACGGGTGAGTAACGCGTGAGTAACCTGCCTTTAGGAGGGGGACAACAGTTGGAAACGACTGCTAATACCGCATAACATTGTTTTTCCGCATGGGAGAGCAATCAAAGTATTTTCGCCTAAAGATGGACTCGCGTCTGATTAGCTAGTTGGTGGGGTAAAGGCCTACCAAGGCGACGATCAGTAGCCGAACTGAGAGGTTGATCGGCCACATTGGGACTGAGACACGGCCCAGACTCCTACGGGAGGCAGCAGTGGGGGATATTGCGCAATGGGGGCAACCCTGACGCAGCAACGCCGC…	1469	MN055917.1	27.2849	1.00067	0.156806	3.42674	JADCKB000000000	none	none	Munich, Bavaria, Germany	d35	chicken caecal content	1715		37°C	1d	anaerobe
42	Sellimonas	monacensis	Cla-CZ-80	108991	1	Faecalicatena contorta DSM 3982(T) 94.5%	Firmicutes	Lachnospiraceae	TGGCTCAGGATGAACGCTGGCGGCGTGCTTAACACATGCAAGTCGAGCGAAGCACTTACTTTTGATTTCTTCGGAATGACGAGGTTTGTGACTTAGCGGCGGACGGGTGAGTAACGCGTGGGCAACCTGCCTCACACAGGGGGATAACAGTTAGAAATGACTGCTAATACCGCATAAGACCACGGCACCGCANGGTGCAGGGGTAAAAACTCCGGTGGTGTGAGATGGGCCCGCGTCTGATTAGGTAGTTGGTGCGGTAACGGCGCACCAAGCCGACGATCAGTAGCCGACCTGAGAGGGCGACCGGCCACATTGGGACTGAGACACGGCCCAAACTCCTACGGGAGGCAGCAGTGGGGAATATTGCACAATGGGGGAAACCCTGATGCAGCGACGCCG…	1422	MN055941.1	75.3836	10.0734	0.447521	5.60944	JADCKL000000000	none	none	Munich, Bavaria, Germany	7d	chicken caecal content	1715		37°C	3d	anaerobe
43	Veillonella	magna	Cla-CZ-101	109050	1	Veillonella magna lac18(T) 99.5%	Firmicutes	Veillonellaceae	AGGACGAACGCTGGCGGCGTGCTTAACACATGCAAGTCGAACGGAGAGACATGGAAGCTTGCTTCTATGAATCTTAGTGGCGAACGGGTGAGTAACGCGTAATCAACCTGCCCTTCAGAGGGGGATAACAACGGGAAACCGTTGCTAATACCGCGTACGATATGCTTTCGGCATCGAGAGTATATGAAAGGTGGCCTCTATATATAAGCTATCGCTGAAGGAGGGGATTGCGTCTGATTAGCTAGTTGGAGGGGTAACGGCCCACCAAGGCGATGATCAGTAGCCGGTCTGAGAGGATGAACGGCCACATTGGGACTGAGACACGGCCCAAACTCCTACGGGAGGCAGCAGTGGGGAATCTTCCGCAATGGACGAAAGTCTGACGGAGCAACGCCGCGT…	1493	MN055946.1	9.13943	0.266845	0.0896723	1.29024				Dietramszell, Bavaria, Germany	adult	chicken caecal content	1715		37°C	1-2d	anaerobe
	Novel taxon
	SYN
